# Supplementary material for: Respiratory syncytial virus-induced acute and chronic airway disease is independent of genetic background: An experimental murine model
Source: Virol J. 2005 May 25;2:46. doi: 10.1186/1743-422X-2-46 (PMC1183251; doi:10.1186/1743-422X-2-46)
Supplement: Additional File 1 — Significant Correlations on Day 5 after RSV Inoculation in C57BL/6 and BALB/c mice. r = correlation coefficient; p = p-value, n = number of samples analyzed. Spearman's rank order analysis was used. Statistically significant correlations (p < 0.05) listed in bold font. N/A, not applicable, samples from different animals; * TNF-α concentrations undetectable on day 5. [file 1743-422X-2-46-S1.xls]

## Sheet: Sheet1
			HPS		BAL RSV Culture		RSV PCR Whole Lung		TNF-a		IFN-g		MIG		RANTES		MIP-1a
			C57BL/6	BALB/c	C57BL/6	BALB/c	C57BL/6	BALB/c	C57BL/6	BALB/c	C57BL/6	BALB/c	C57BL/6	BALB/c	C57BL/6	BALB/c	C57BL/6	BALB/c
	Airway Obstruction	r	0.921	0.914	0.899	0.792	0.971	0.657	0.018	0.627	0.837	0.9	0.847	0.769	0.64	0.767	0.668	0.83
		p	<0.001	<0.001	<0.001	<0.001	0.002	<0.001	0.94	0.005	<0.001	<0.001	<0.001	0.006	0.002	<0.001	0.001	<0.001
		n	14	12	20	30	6	16	19	18	20	18	11	10	20	18	20	18
	HPS	r			0.948	0.896	N/A	N/A	-0.1	0.66	0.943	0.888	0.778	1	0.699	0.835	0.643	0.896
		p			<0.001	<0.001			0.715	0.018	<0.001	<0.001	0.058	0.083	0.005	<0.001	0.012	<0.001
		n			14	12			14	12	14	12	6	4	14	12	14	12
	BAL RSV Culture	r					0.985	0.736	-0.16	0.72	0.874	0.984	0.811	0.858	0.667	0.878	0.671	0.925
		p					0.002	0.001	0.498	<0.001	<0.001	<0.001	<0.001	<0.001	0.001	<0.001	0.001	<0.001
		n					6	15	19	18	20	18	11	10	20	18	20	18
	RSV PCR Whole Lung	r							*	0.778	0.657	1	0.975	0.778	0.469	0.778	0.4	1
		p								0.333	0.175	0.083	0.016	0.333	0.356	0.333	0.419	0.083
		n								4	6	4	5	4	6	4	6	4
		N/A, not applicable, samples from different animals; * TNF-a concentrations undetectable on day 5.
